# Supplementary material for: Screening for Streptomycin Resistance-Conferring Mutations in Mycobacterium tuberculosis Clinical Isolates from Poland
Source: PLoS One. 2014 Jun 17;9(6):e100078. doi: 10.1371/journal.pone.0100078 (PMC4061058; doi:10.1371/journal.pone.0100078)
Supplement: Table S2 — Spoligotypes, resistance profiles and mutational patterns at rrs, rpsL, and gidB genes of the 64 M. tuberculosis isolates studied. (XLSX) [file pone.0100078.s002.xlsx]

## Sheet: Arkusz 1
	Table S1. Spoligotypes, resistance profiles and mutational patterns at rrs, rpsL, and gidB genes of the 64 M. tuberculosis isolates studied
	Spoligotype		Resistance profile			MIC [µg/ml]	Mutation at locus:
Strain ID							rrs		rpsL		gidB
	Binary	Octal	INH	RMP	SM	SM	NT	AA	NT	AA	NT	AA
101	111111111111111111111111111000000000011111001	777777777000371	R	R	S	1.5	-	-	-	-	40delC	P14fs
124	111111010010000010111111111111110000111111001	772202777760771	R	R	R	>1024	906A→G	NA	-	-	-	-
4991	111111111111111011000011111111110000111111001	777773037760771	R	R	S	<0,064	-	-	-	-	-	-
1334	000000000000000000000000000000000011111111001	000000000003771	R	R	R	>1024	-	-	128A→G	K43R	276A→C; 615A→G	E92D; A205A
9310	110111111111111111111111111111010000111111001	677777777720771	R	R	R	>1024	-	-	128A→G	K43R	-	-
2497	111111111111011111111111111111110000111111001	777737777760771	R	R	R	512	907A→T	NA	-	-	-	-
171	111111111111111111111111111111110000111111001	777777777760771	R	R	R	>1024	517C→T	NA	-	-	62G→A	R21Q
4619	111111111111111111111111111111110000111111001	777777777760771	R	R	R	>1024	517C→T	NA	-	-	-	-
4202	111111111110111111111111100000010000111111001	777677774020771	R	R	R	256	-	-	128A→G	K43R	-	-
4365	111111111110111111111111100000010000111111001	777677774020771	R	R	R	>1024	-	-	128A→G	K43R	-	-
3312	111111111111111111111111111111110000111111001	777777777760771	R	R	R	768	-	-	-	-	47T→G	L16R
1885	111111111110111111111111100000010000111111001	777677774020771	R	R	R	>1024	-	-	-	-	-	-
5325	111111111111111111111111101110110000111111001	777777775660771	R	R	R	0.75	907A→T	NA	-	-	-	-
794	111111111111111111111111111111110000111111001	777777777760771	R	R	R	256	514A→C	NA	-	-	-	-
692	111111111110111111111111100000010000111111001	777677774020771	R	R	R	512	-	-	128A→G	K43R	-	-
839	111111111111111111111111111111110000111111001	777777777760771	R	R	S	<0,064	-	-	-	-	98delG	R33fs
6679	111111111111111111111111111111110000111111001	777777777760771	R	R	S	<0,064	-	-	-	-	-	-
535	111111111111011111111111111111110000111111001	777737777760771	R	R	S	1.5	-	-	-	-	-	-
874	111111111111111111110000111110110000111111001	777777607660771	R	R	R	>1024	-	-	128A→G	K43R	47T→G	L16R
434	100111110011111111111011111111110000111111001	476377737760771	R	R	R	>1024	-	-	-	-	351-2delGC	G117fs
469	000111110011111111111011111111110000111111001	076377737760771	R	R	S	0.38	-	-	-	-	351-2delGC	G117fs
3832	111111111111011111011111111111110000111111001	777737377760771	R	R	R	512	-	-	-	-	-	-
524	111111111111111111110000111110110000111111001	777777607660771	R	R	R	128	-	-	128A→G	K43R	47T→G	L16R
590	111111111110001111111111111111110000111111001	777617777760771	R	R	R	96	517C→T	NA	-	-	-	-
12489	111111111111100001000000011111110000111111001	777741003760771	R	R	R	512	-	-	128A→G	K43R	47T→G	L16R
11420	111111111111100001000000011111110000111111001	777741003760771	R	R	S	<0,064	-	-	-	-	47T→G	L16R
2575	111111111000000000000000001111110000111111001	777000001760771	R	R	S	0.38	-	-	-	-	-	-
456	111111111111111111011111111111110000111111001	777777377760771	R	R	S	0.125	-	-	-	-	-	-
1114	111111111111111111110110011111110000111111001	777777663760771	R	R	S	<0,064	-	-	-	-	47T→G; 483C→G	L16R; A161A
1377	111111111111111111111111100000010000111001001	777777774020711	R	R	S	0.125	-	-	-	-	112delC	P38fs
17170	111111111111111111100011111111110000111111001	777777437760771	R	R	S	0.125	-	-	117C→T	T39T	154delT; 155G→A; 523C→G	C52fs; C52Y; R175G
1549	111111111111111111110000111111110000111111001	777777607760771	R	R	R	512	-	-	-	-	47T→G; 60insC	L16R; R21fs
2688	111111111111111111110000111111110000111111001	777777607760771	R	R	R	512	-	-	-	-	-	-
947	111111111111111111100011111111110000111111001	777777437760771	R	R	S	0.38	-	-	117C→T	T39T	154delT; 155G→A; 523C→G	C52fs; C52Y; R175G
3298	111111111111111111100011111111110000111111001	777777437760771	R	R	R	512	-	-	117C→T	T39T	-	-
11844	111111111111111111111111111111110000111111001	777777777760771	R	R	R	0.25	517C→T	NA	-	-	47T→G	L16R
2233	111111111111111111111111100000010000111111001	777777774020771	R	R	R	0.75	-	-	263A→G	K88R	-	-
3020	000000000000000000000000000000000011111111001	000000000003771	R	R	R	128	-	-	128A→G	K43R	-	-
3430	000000000000000000000000000000000011111111001	000000000003771	R	R	R	64	-	-	128A→G	K43R	-	-
K131	000000000000000000000000000000000011111111001	000000000003771	R	R	R	>1024	-	-	128A→G	K43R	276A→C; 615A→G	E92D; A205A
1233	111111111111111111111111111111010000111111001	777777777720771	R	R	S	1.5	-	-	-	-	258insA	Q87fs
5895	111111111111011111111111111110000000000001001	777737777600011	R	R	S	0.125	-	-	-	-	-	-
446	111111111111111111110000111110110000111111001	777777607660771	R	R	R	>1024	-	-	128A→G	K43R	-	-
2086	111111111111111111110000111110110000111111001	777777607660771	R	R	R	>1024	-	-	-	-	47T→G	L16R
103	111111111111111111111111111111110000111111001	777777777760771	R	R	R	256	-	-	128A→G	K43R	-	-
1612	111111111111111111110000111110110000111111001	777777607660771	R	R	R	3	-	-	128A→G	K43R	47T→G	L16R
1324	000000000000000010000000000000000000001001001	000002000000111	R	R	S	2	-	-	-	-	112delC	P38fs
4832	000000000000000010000000000000000000001001001	000002000000111	R	R	R	2	-	-	-	-	-	-
73	111011111111111110111111111111110000111111001	737776777760771	R	R	S	0.25	-	-	-	-	A119G	E40G
647	111111000000000000111111111111110000111111001	770000777760771	R	R	S	0.094	-	-	-	-	-	-
35	111111111111110111111111111111110000111111001	777767777760771	S	S	S	<0,064	-	-	-	-	-	-
59	100111101011110111111111111111110000111011001	475367777760731	S	S	S	<0,064	-	-	-	-	-	-
81	111111111111110111111111101000010000111011001	777767775020731	S	S	S	<0,064	-	-	-	-	559A→C	R187R
5560	111111111110000111011100111111110000100111001	777607347760471	S	S	S	<0,064	-	-	-	-	-	-
852	111111111111110111111111111111110000111111001	777767777760771	S	S	S	<0,064	-	-	-	-	-	-
287	100111100011110111111111111111110000111011001	474367777760731	S	S	S	<0,064	-	-	-	-	-	-
403	100111111011110111111111111111110000111011001	477367777760731	S	S	S	0.064	-	-	-	-	-	-
9059	111111111111110111111111111111110000111111001	777767777760771	S	S	S	<0,064	-	-	-	-	-	-
4436	111111111111110111110000000000110000111111001	777767600060771	S	S	S	0.094	-	-	-	-	47T→G	L16R
5408	000011111111110111011100111111110000100111001	037767347760471	S	S	S	<0,064	-	-	-	-	-	-
589	111111111111110111110000111111010000111111001	777767607720771	S	S	S	<0,064	-	-	-	-	-	-
676	111111111111110111111111111111110000111111001	777767777760771	S	S	S	<0,064	-	-	-	-	-	-
1737	111111111111110111111111111111010000111111001	777767777720771	S	S	S	<0,064	-	-	-	-	-	-
706	111111111111110111111111111111110000111111001	777767777760771	S	S	S	<0,064	-	-	-	-	-	-
NT, nucleotide sequence; AA, amino acid sequence; NA, not applicable; del, deletion; ins, insertion; fs, frameshift mutation
